# Supplementary material for: Biological Consequences of Single and Combined Exposure to Magnetite–Chitosan Nanocomposite with Adsorbed Cobalt (II) in Danio rerio
Source: Biology (Basel). 2026 Apr 16;15(8):624. doi: 10.3390/biology15080624 (PMC13113864; doi:10.3390/biology15080624)
Supplement: Supplementary file 1 [file biology-15-00624-s001.zip]

Archive with 1 entries (1 files):
- biology-4202334-supplementary.pdf
